# Supplementary material for: Geometric analysis of indications for minimally invasive distal metatarsal osteotomy in treatment of hallux valgus
Source: J Orthop Surg Res. 2015 Oct 17;10:163. doi: 10.1186/s13018-015-0304-7 (PMC4609114; doi:10.1186/s13018-015-0304-7)
Supplement: Additional file 1: — Freeware computer program - MIDMO. A freeware computer program in .XLS format allows preoperative planning of MIDMO in individual patients. The required input parameters include measurements of α, W, E, L and x from anetrior-posterior standing radiograph of the foot. (XLS 27 kb) [file 13018_2015_304_MOESM1_ESM.xls]

## Sheet: Indication Analysis
© Blaž Mavčič, 2015
											GEOMETRICAL INDICATION ANALYSIS FOR MINI INVASIVE DISTAL METATARSAL OSTEOTOMY
									PREOPERATIVELY MEASURED PARAMETERS
								the preoperative intermetatarsal angle (first and second metatarsal)	α	16	° (degrees)
								subcapital width of the first metatarsal	W	12	mm
								protrusion of the bunion exostosis from the metatarsal bone shaft	E	4.5	mm
								length of the first metatarsal from its base to the head center	L	60	mm
								additional dorsal or plantar displacement of the distal osteotomy fragment	x	0	mm
									COMPUTED POSTOPERATIVE PARAMETERS
								lateral translation of the metatarsal head in the osteotomy plane in AP view	T '	8	mm
								true displacement of the metatarsal head		8	mm
								contact between fragments after osteotomy and displacement in AP view	C '	4	mm	and this is 33 % of the first metatarsal subcapital width W
								true contact between fragments after osteotomy and displacement		4	mm
								the expected postoperative intermetatarsal angle (first and second metatarsal)	β '	8.40536	° (degrees)
